# Supplementary material for: Integration of Stemness Gene Signatures Reveals Core Functional Modules of Stem Cells and Potential Novel Stemness Genes
Source: Genes (Basel). 2023 Mar 18;14(3):745. doi: 10.3390/genes14030745 (PMC10048104; doi:10.3390/genes14030745)
Supplement: Supplementary file 1 [file genes-14-00745-s001.zip]

Archive with 3 entries (3 files):
- Supplementary_Materials Figures.pdf
- Supplementary_Tables_S1_S5.xlsx
- Supplementary_Tables_S6_S10.xlsx
